# Supplementary material for: Uncovering Novel Plasma Membrane Carboxylate Transporters in the Yeast Cyberlindnera jadinii
Source: J Fungi (Basel). 2022 Jan 5;8(1):51. doi: 10.3390/jof8010051 (PMC8779868; doi:10.3390/jof8010051)
Supplement: Supplementary file 1 [file jof-08-00051-s001.zip]

Archive with 1 entries (1 files):
- jof-1516984-supplementary.pdf
